# Supplementary material for: Super-Toughened Fumed-Silica-Reinforced Thiol-Epoxy Composites Containing Epoxide-Terminated Polydimethylsiloxanes
Source: Int J Mol Sci. 2021 Jul 28;22(15):8097. doi: 10.3390/ijms22158097 (PMC8347240; doi:10.3390/ijms22158097)
Supplement: Supplementary file 1 [file ijms-22-08097-s001.zip]

Archive with 1 entries (1 files):
- ijms-1313752-supplementary.pdf
